# Supplementary material for: Climate, Environment and Early Human Innovation: Stable Isotope and Faunal Proxy Evidence from Archaeological Sites (98-59ka) in the Southern Cape, South Africa
Source: PLoS One. 2016 Jul 6;11(7):e0157408. doi: 10.1371/journal.pone.0157408 (PMC4934875; doi:10.1371/journal.pone.0157408)
Supplement: S2 File — (XLSX) [file pone.0157408.s002.xlsx]

## Sheet: KDS
Excavation date	Layer	Square	Taxa	Element	Side	Bag	Specimen number	Plot number
3/03/2011	PAY	R29d	Raphicerus sp.	3rd Phalange	L
3/03/2011	PAZ	R29d	Damaliscus pygargus	Molar	R		K1044	B1
24/02/2012	PAZ	R30b	Pelea capreolus	1st Phalange	U		K2760	B7
3/03/2011	PAZ	R29d	Raphicerus sp.	Calcaneus	R
7/03/2011	PBA/PBB	R29c	Alcelaphine sp.	Mandible + 3 teeth	R	1	K1410	B3
21/02/2011	PBA/PBB	S29b	Alcelaphine sp.	Molar	U		K 1334	B1
8/03/2011	PBA/PBB	R28c	Alcelaphus buselaphus	1st Phalange	R		K1489	B1
16/02/2012	PBA/PBB	R28d	cf. Damaliscus sp.	Molar	R		K2158	B1
8/03/2011	PBA/PBB	R29c	cf. Sylvicapra grimmia	Hyoid	U	2c
8/03/2011	PBA/PBB	R29c	cf. Sylvicapra grimmia	Hyoid	U	2c
8/03/2011	PBA/PBB	R28c	cf. Syncerus antiquus	1st Phalange	L		K1596	B2
16/02/2012	PBA/PBB	R28d	Damaliscus pygargus	1st Phalange	R		K2176	B3
7/03/2011	PBA/PBB	R29c	Damaliscus sp.	Molar	L	1	K1377	B1
4/03/2011	PBA/PBB	R28c	Damaliscus sp.	Molar	R	2
21/02/2011	PBA/PBB	S29b	Equus quagga/zebra	1st Phalange	U
8/03/2011	PBA/PBB	R29c	Equus quagga/zebra	Premolar	L	1	K1662	B7
8/03/2011	PBA/PBB	R29c	Equus quagga/zebra	Premolar	L	1	K1689	B8
5/03/2011	PBA/PBB	R29c	Equus quagga/zebra	Tarsal	L	1	K1717	B9
8/03/2011	PBA/PBB	R29c	Equus quagga/zebra	Molar	L	1	K1723	B10
4/03/2011	PBA/PBB	R29d	Equus quagga/zebra	Mandible + 4 tooth frag.	U		K1152	B4
9/03/2011	PBA/PBB	R30c	Ourebia ourebi	1st Phalange	R
8/03/2011	PBA/PBB	R29c	Pelea capreolus	1st Phalange	R	1	K1528	B5
8/03/2011	PBA/PBB	R29c	Pelea capreolus	3rd Phalange	R	2c
21/02/2011	PBA/PBB	S28a	Pelea capreolus	1st Phalange	U
8/03/2011	PBA/PBB	R29c	Raphicerus sp.	1st Phalange	L	2a
9/03/2011	PBA/PBB	R30c	Redunca fulvorufula	1st Phalange	R
8/03/2011	PBA/PBB	R29c	Redunca sp.	1st Phalange	R	2b
21/02/2011	PBA/PBB	S28a	Redunca sp.	1st Phalange	U
21/02/2011	PBA/PBB	S28a	Redunca sp.	Premolar	U
08/03/2011	PBC	R28c	Alcelaphine sp.	Astragalus	L	4
8/03/2011	PBC	R28c	Alcelaphine sp.	Astragalus	L	5/ unplotted bone
22/02/2011	PBC	S28b	Alcelaphus buselaphus	3rd Phalange	R		KB 183	B2
08/03/2011	PBC	R28c	cf. Connochaetes gnou	Molar	U	3
08/03/2011	PBC	R28c	cf. Redunca arundinum	1st Phalange	U	3
08/03/2011	PBC	R28c	Damaliscus cf. pygargus	Molar	R		KB1767	B1
08/03/2011	PBC	R28c	Damiliscus pygargus cf. philipsi	Molar	U	4
08/03/2011	PBC	R28c	Diceros bicornis	1st Phalange	R		KB1771	B2
08/03/2011	PBC	R28c	Diceros bicornis	1st Phalange	R		KB1771	B2
08/03/2011	PBC	R28c	Equus quagga/zebra	1st Phalange	U	4
08/03/2011	PBC	R28c	Equus quagga/zebra	Radius	L	4
08/03/2011	PBC	R28c	Equus quagga/zebra	Tibia	U	4
22/02/2012	PBC	R28d	Equus quagga/zebra	1st Phalange	U		K2526	B5
21/02/2012	PBC	R28d	Equus quagga/zebra	1st Phalange	U		K2595	B9
21/02/2012	PBC	R28d	Equus quagga/zebra	1st Phalange	U		K2606	B10
22/02/2012	PBC	R28d	Equus quagga/zebra	1st Phalange	R		K2613	B13
21/02/2012	PBC	R28d	Equus quagga/zebra	Metapodial	U		K2612	B12
21/02/2012	PBC	R28d	Equus quagga/zebra	Metatarsus	U		K2595	B9
22/02/2012	PBC	R28d	Equus quagga/zebra	Ulna	U		K2520	B4
9/03/2011	PBC	R29c	Equus quagga/zebra	Premolar	R		KB1844	B3
9/03/2011	PBC	R29c	Equus quagga/zebra	Premolar/Molar	U		KB1883	B5
4/03/2011	PBC	R29d	Equus quagga/zebra	Mandible + 3 tooth frag.	U	1
4/03/2011	PBC	R29d	Equus quagga/zebra	Premolar + Molar	U	1
4/03/2011	PBC	R29d	Equus quagga/zebra	Molar	L		KB1207	B2
7/03/2012	PBC	R30a	Equus quagga/zebra	Metapodial	U		K3630	B7
7/03/2012	PBC	R30a	Equus quagga/zebra	Premolar	U		K3611	B4
22/02/2011	PBC	S29b	Equus quagga/zebra	Premolar/Molar	U		KB131	B5
22/02/2011	PBC	S29b	Equus quagga/zebra	Premolar + Molar	U		KB143	B7
22/02/2011	PBC	S29b	Equus quagga/zebra	Premolar	U
08/03/2011	PBC	R28c	Raphicerus sp.	Astragalus	L	3
08/03/2011	PBC	R28c	Raphicerus sp.	Mandible + 2 tooth frag.	R	2
9/03/2011	PBC	R29c	Raphicerus sp.	Molar	U	1
4/03/2011	PBC	R29d	Raphicerus sp.	3rd Phalange	R	1
7/03/2012	PBC	R30a	Raphicerus sp.	Mandible	L		K3631	B8
22/02/2011	PBC	S29b	Raphicerus sp.	Molar	R
23/02/2012	PBD	R28d	Alcelaphine sp.	1st Phalange	R		K2670	B2
23/02/2011	PBD	S28b	Alcelaphus buselaphus	3rd Phalange	R		KB628	B7
9/03/2011	PBD	R28c	cf. Alcelaphus buselaphus	1st Phalange	U
9/03/2011	PBD	R29c	cf. Connochaetes gnou	1st Phalange	U		K2784	B3
24/02/2011	PBD	S28a	cf. Raphicerus sp.	Mandible	U	1
24/02/2011	PBD	S28a	cf. Raphicerus sp.	Molar	U	1
24/02/2011	PBD	S28a	cf. Raphicerus sp.	Premolar	U	1
23/02/2011	PBD	S28a	cf. Raphicerus sp.	Patella	L	2	Unplotted bone'
9/03/2011	PBD	R28c	cf. Redunca sp.	Mandible	R		K3062	B23
23/02/2011	PBD	S28b	cf. Sylvicapra grimmia	Premolar	R
23/02/2011	PBD	S28b	cf. Sylvicapra grimmia	Premolar	R
23/02/2012	PBD	R28d	Equus quagga/zebra	1st Phalange	R		K2852	B7
23/02/2012	PBD	R28d	Equus quagga/zebra	Tarsal	R		K2659	B1
24/02/2011	PBD	S28a	Oreotragus oreotragus	3rd Phalange	L	3
24/02/2011	PBD	S28a	Oreotragus oreotragus	Astragalus	R		KB473	B1
23/02/2011	PBD	S28a	Oreotragus oreotragus	Tarsal	R	2	Unplotted bone'
23/02/2011	PBD	S28b	Oreotragus oreotragus	Astragalus	L		KB309	B3
24/02/2011	PBD	S28a	Raphicerus sp.	1st Phalange	R	1
24/02/2011	PBD	S28a	Raphicerus sp.	3rd Phalange	L	3
23/02/2011	PBD	S28a	Raphicerus sp.	Astragalus	L	2	Unplotted bone'
23/02/2011	PBE	S29b	cf. Connochaetes gnou	Premolar	L		K374	B1
23/02/2011	PBE	S29b	cf. Raphicerus sp.	1st Phalange	R	2
01/03/2012	PBE	R28c	cf. Tragelaphus oryx	1st Phalange	R		K?	B1
25/02/2011	PBE	S28a	Raphicerus sp.	Molar + mandible frag + other tooth frag.	L		KB592	B1
23/02/2011	PBE	S29b	Raphicerus sp.	1st Phalange	R	2
01/03/2011	PCA	S28a	Alcelaphine sp.	1st Phalange	R		KB919	B2
08/03/2012	PCA	R28c	cf. Alcelaphus buselaphus	1st Phalange	R		K3791	B12
07/03/2012	PCA	R28c	cf. Tragelaphus oryx	Molar	R		K3732	B7
07/03/2012	PCA	R28c	cf. Tragelaphus oryx	Molar	R		K3624	B4
06/03/2012	PCA	R28d	cf. Tragelaphus oryx	Mandible + tooth frag	L		K3304	B11
03/03/2011	PCA	S28b	Damaliscus pygargus	Molar	L		K1000	B6
05/03/2012	PCA	R28d	Equus sp.	Metatarsus	L		K3287	B7
05/03/2012	PCA	R28d	Equus sp.	Lateral metatarsus	L		K3296	B9
03/03/2011	PCA	S28b	Pelea capreolus	Astragalus	R		K960	B3
01/03/2011	PCA	S28b	Pelea capreolus	Patella	R		K804	B1
24/02/2011	PDB	S29b	Equus quagga/zebra	Molar	R

## Sheet: BBC M1 & Upper M2
Excavation date	Layer	Square	Taxa	Element	Side	Bag	Specimen number	Plot number
8/12/2011	CA	F6c	cf. Sylvicapra grimmia	1st Phalange	U		F6c.0011
9/12/2011	CA	E6d	Equus quagga/zebra	Phalange	U		E6d.0011
7/12/2011	CA	H7b	Oreotragus oreotragus	Maxilla	R		H7b.0050
2/12/2011	CA	G7a	Raphicerus sp.	1st Phalange	U	1924	(G7a)1924	B2
2/12/2011	CA	G7a	Raphicerus sp.	1st Phalange	U		G7a.0044
2/12/2011	CA	G7a	Raphicerus sp.	2nd Phalange	U	1923	(G7a)1923	B1
2/12/2011	CA	G7a	Raphicerus sp.	2nd Phalange	U		G7a.0045
7/12/2011	CA	H7b	Raphicerus sp.	2nd Phalange	U		H7b.0048
8/12/2011	CA	F6c	Raphicerus sp.	3rd Phalange	U		F6c.0002
2/12/2011	CA	G7a	Raphicerus sp.	3rd Phalange	U		G7a.0046
2/12/2011	CA	F7b	Raphicerus sp.	Molar	U		F7b.0003
9/12/2011	CA	E6d	Rhinocerotidae	Sesamoid	L	2280	(E6d)2280	B3
6/12/2011	CB	G7a	cf. Tragelaphus oryx	Mandible	R	2035	(G7a)2035	B3
25/11/2013	CB	I6c	Raphicerus sp.	Mandible	R		I6c.1001
25/11/2013	CB	I6c	Raphicerus sp.	Premolar	L		I6c.1002
7/12/2011	CB	F7b	Rhinocerotidae	Premolar	L	2068	(F7b)2068	B2
7/12/2011	CB	F7b	Tragelaphus oryx	Molar	U		F7b.1001
7/12/2011	CB	F7b	Tragelaphus oryx	Premolar	R	2127	(F7b)2127	B7
7/12/2011	CC	H7b	cf. Raphicerus sp.	Astragalus	I		H7b.2268
8/12/2011	CC	G7a	cf. Raphicerus sp.	Hyoid	R		G7a.2074
7/12/2011	CC	H7b	cf. Syncerus caffer	Molar	R	2141	(H7b)2141	B2
7/12/2011	CC	H7b	cf. Syncerus caffer	Molar	R	2136	(H7b)2136	B1
7/12/2011	CC	F7b	cf. Tragelaphus oryx	1st Phalange	U	2259	(F7b)2259	B2
9/12/2011	CC	F7b	Oreotragus oreotragus	Mandible	L	2349	(F7b)2349	B1
8/12/2011	CC	G7a	Oreotragus oreotragus	Maxilla	R	2206	(G7a)2206	B9
7/12/2011	CC	H7b	Palea capreolus	Molar	R		H7b.2263
9/12/2011	CC	F7b	Raphicerus sp.	2nd Phalange	U		F7b.2128
7/12/2011	CC	H7b	Raphicerus sp.	Horn core	R		H7b.2273
8/12/2011	CC	G7a	Raphicerus sp.	Maxilla	R		G7a.2202
7/12/2011	CC	H7b	Sylvicapra grimmia	3rd Phalange	U		H7b.2265
7/12/2011	CC	G7a	Syncerus antiquus	1st Phalange	U	2153	(G7a)2153	B1
28/11/2013	CD	G7a	cf. Syncerus antiquus	1st Phalange	U	2510	(G7a)2510	B3
26/11/2013	CD	F7b	Raphicerus sp.	1st Phalange	U		F7b.4005
26/11/2013	CD	F7b	Raphicerus sp.	3rd Phalange	U		F7b.3107
26/11/2013	CD	F7b	Raphicerus sp.	Premolar	L		F7b.3013
7/12/2011	CF	G7a	Alcelaphine	Premolar	R	1	G7a.4165
5/12/2013	CF	F7b	cf. Oreotragus oreotragus	1st Phalange	U	3340	(F7b)3340	B35
17/11/2011	CF	H6d	cf. Oreotragus oreotragus	2nd Phalange	U		H6d.4025
17/11/2011	CF	H6d	cf. Oreotragus oreotragus	Mandible	L		H6d.4021
5/12/2013	CF	F7b	cf. Oreotragus oreotragus	Mandible	R	3299	(F7b)3299	B26
5/12/2013	CF	F7b	cf. Raphicerus sp.	1st Phalange	U	3256	(F7b)3256	B4
2/12/2011	CF	H7a	cf. Raphicerus sp.	Hyoid	L	Specimens in H7a/CFA have been mislabeled 'H7b' instead of 'H7a'	H7b.4020
8/12/2011	CF	H7b	cf. Raphicerus sp.	Hyoid	U		H7b.4069
17/11/2011	CF	H6d	Oreotragus oreotragus	Incisor	L		H6d.4031
5/12/2013	CF	F7b	Oreotragus oreotragus	Mandible	L	3329	(F7b)3329	B31
5/12/2013	CF	F7b	Oreotragus oreotragus	Maxilla	R	3335	(F7b)3335	B33
5/12/2013	CF	F7b	Oreotragus oreotragus	Maxilla	L	3323	(F7b)3323	B30
5/12/2013	CF	F7b	Oreotragus oreotragus	Maxilla	L	3308	(F7b)3308	B27
3/12/2013	CF	G7a	Oreotragus oreotragus	Maxilla	I	2991	(G7a)2991	B21
3/12/2013	CF	G7a	Oreotragus oreotragus	Maxilla	L	2991	(G7a)2991	B21
17/11/2011	CF	H6d	Oreotragus oreotragus	Molar	L		H6d.4029
17/11/2011	CF	H6d	Oreotragus oreotragus	Molar	L		H6d.4032
8/12/2011	CF	H7b	Oreotragus oreotragus	Molar	L		H7b.4079
3/12/2013	CF	G7a	Oreotragus oreotragus	Molar	U	2991	(G7a)2991	B21
3/12/2013	CF	G7a	Oreotragus oreotragus	Molar	U	2991	(G7a)2991	B21
3/12/2013	CF	G7a	Oreotragus oreotragus	Molar	L	2991	(G7a)2991	B21
17/11/2011	CF	H6d	Oreotragus oreotragus	Premolar	L		H6d.4030
3/12/2013	CF	F7b	Pelea capreolus	Mandible	L	2779	(F7b)2779	B6
4/12/2013	CF	G7a	Raphicerus sp.	1st Phalange	U	3033	(G7a)3033	B27
3/12/2013	CF	F7b	Raphicerus sp.	2nd Phalange	U	2807	F7b.7003	B10
3/12/2013	CF	F7b	Raphicerus sp.	3rd Phalange	U	2804	(F7b)2804	B9
3/12/2013	CF	F7b	Raphicerus sp.	Astragalus	R	2780	(F7b)2780	B7
5/12/2013	CF	F7b	Raphicerus sp.	Astragalus	R	3298	(F7b)3298	B25
5/12/2013	CF	F7b	Raphicerus sp.	Astragalus	R	3298	(F7b)3298	B25
4/12/2013	CF	G7a	Raphicerus sp.	Astragalus	L	3014	(G7a)3014	B24
5/12/2013	CF	F7b	Raphicerus sp.	Mandible	L	3259	(F7b)3259	B7
7/12/2011	CF	G7a	Raphicerus sp.	Mandible	L	1	G7a.4164
5/12/2013	CF	F7b	Raphicerus sp.	Molar	R	3298	(F7b)3298	B25
3/12/2013	CF	G7a	Syncerus caffer	Molar	R	2892	(G7a)2892	B5

## Sheet: BBC M3
Square	Subsquare	Layer	Specimen number	Taxa	Element
G4	C	CH	62.11	Raphicerus melanotis	Metapodial
G4	C	CH(W)/CI(W)	63.2882	Raphicerus sp.	Patella
G4	C	CH(W)/CI(W)	63.2865	Raphicerus sp.	Tibia
H6	A	CH/CI	49.5	Alcelaphus buselaphus	2nd Phalange
I5	C	CH/CI	543.4	cf. Antidorcas marsupialis	1st Phalange
H5	A	CH/CI	10.325	cf. Arctocephalus pusillus	Cranium
G5	B	CH/CI	108.5	cf. Raphicerus sp.	1st Phalange
G5	C	CH/CI	120.68	cf. Raphicerus sp.	2nd Phalange
H5	B	CH/CI	529.16	cf. Raphicerus sp.	3rd Phalange
G5	C	CH/CI	120.56	cf. Raphicerus sp.	Astragalus
G5	C	CH/CI	120.571	cf. Raphicerus sp.	Mandible
G5	C	CH/CI	120.497	Damaliscus pygargus	2nd Phalange
I5	A	CH/CI	539.24	Oreotragus oreotragus	2nd Phalange
H5	A	CH/CI	10.307	Raphicerus cf. campestris	Mandible + 2 teeth
I5	A	CH/CI	539.56	Raphicerus sp.	1st Phalange
H5	A	CH/CI	10.139	Raphicerus sp.	2nd Phalange
H6	B	CH/CI	524.57	Raphicerus sp.	2nd Phalange
H5	A	CH/CI	10.23	Raphicerus sp.	3rd Phalange
H5	D	CH/CI	521.8	Raphicerus sp.	3rd Phalange
H6	A	CH/CI	49.177	Raphicerus sp.	Carpals
G5	B	CH/CI	108.17	Raphicerus sp.	Femur
H5	D	CH/CI	521.7	Raphicerus sp.	Mandible + 5 teeth
H5	B	CH/CI	529.2	Raphicerus sp.	Metapodial
H6	A	CH/CI	49.63	Raphicerus sp.	Maxilla + 4 teeth
I6	B	CH/CI	533.14	Raphicerus sp.	Scapula
H5	A	CH/CI	10.148	Raphicerus sp.	Tarsal
H6	B	CH/CI	524.54	Raphicerus sp.	Tarsal
I5	A	CH/CI	539.1	Raphicerus sp.	Ulna
H5	A	CH/CI	10.309	Raphicerus sp.	Molar
G5	B	CH/CI(W)/CJ(W)	109.13	Damaliscus/Redunca	Carpals
I5	C	CH/CI2	532.3	cf. Damaliscus pygargus	1st Phalange
I6	B	CH/CI2	526.4	cf. Raphicerus sp.	3rd Phalange
I6	B	CH/CI2	526.46	cf. Raphicerus sp.	Tibia
I6	A	CH/CI2	542.6	Damaliscus pygargus	2nd Phalange
I6	B	CH/CI2	526.1	Hippopotamus amphibius	Incisor
H6	B	CH/CI2	523.27	Raphicerus cf. campestris	1st Phalange
H6	B	CH/CI2	523.23	Raphicerus cf. campestris	1st Phalange
I6	B	CH/CI2	526.67	Raphicerus sp.	2nd Phalange
I5	C	CH/CI2	532.6	Raphicerus sp.	Metapodial
I6	B	CH/CI2	526.7	Raphicerus sp.	Scapula
G4	D	CHW/CIW	80.4244	Raphicerus melanotis	2nd Phalange
G4	D	CHW/CIW	80.4248	Raphicerus sp.	Mandible + 4 teeth
G4	D	CHW/CIW	80.4255	Raphicerus sp.	Premolar
G4	D	CHW/CIW	80.4307	Raphicerus sp.	Premolar
G4	D	CHW/CIW	80.4212	Tragelaphus oryx	Metatarsus
G5	A	CI	90.19	cf. Raphicerus sp.	Tooth
G5	A	CI	90.59	Raphicerus melanotis	3rd Phalange
G5	D	CI	131.124	Raphicerus sp.	3rd Phalange
G5	A	CI	90.15	Raphicerus sp.	Carpals
G5	A	CI	90.274	Raphicerus sp.	Carpals
G5	A	CI	90.165	Raphicerus sp.	Tarsal
H6	A	CI	37.1	Tragelaphus oryx	Horn core
G5	D	CI	131.7	Tragelaphus oryx	Mandible + 1 tooth
G6	B	CI	153.44	Tragelaphus oryx	Premolar
G5	A	CI (W)	91.4	Raphicerus cf. melanotis	Humerus
H6	A	CI h1	38.7	Raphicerus sp.	2nd Phalange
D3	D	CI1	219.1	Raphicerus sp.	Metacarpus
D4	D	CI4	285.31	Raphicerus sp.	Carpals
G6	D	CIA	676.11	cf. Damaliscus pygargus	1st Phalange
E5	D	CIB	663.44	cf. Raphicerus sp.	Metapodial
E6	A	CIB	646.9	Raphicerus sp.	1st Phalange
E5	C	CIB	634.27	Raphicerus sp.	Tarsal
E5	B	CIB	643.1	Raphicerus sp.	Tarsal
E5	C	CIB HEARTH1	617.29	cf. Raphicerus sp.	Tooth
E5	C	CIB HEARTH1	617.23	Raphicerus sp.	Molar
E5	C	CIB HEARTH1	617.22	Raphicerus sp.	Molar
E5	C	CIB HEARTH1	B1	Raphicerus sp.	Molar
E5	C	CIB HEARTH1	B1	Tragelaphus oryx	Premolar
E6	B	CIBH1	663.4	cf. Raphicerus sp.	3rd Phalange
E6	A	CIBH1	651.22	Raphicerus sp.	Mandible + 1 tooth
E6	A	CIBH1	651.8	Raphicerus sp.	Tooth
E6	B	CIBH1	663.1	Raphicerus sp.	Molar
G6	D	CIW	305.1	Rhinocerotidae	Tibia
G6	B	CJ	154.9	cf. Alcelaphus buselaphus	Mandible + 1 tooth
I6	A	CJ	544.27	cf. Raphicerus sp.	2nd Phalange
G6	B	CJ	154.11	cf. Raphicerus sp.	3rd Phalange
I5	A	CJ	541.21	cf. Raphicerus sp.	Metapodial
I5	A	CJ	541.3	cf. Raphicerus sp.	Tarsal
H5	D	CJ	522.2	Raphicerus cf. campestris	1st Phalange
I5	A	CJ	541.22	Raphicerus sp.	1st Phalange
H5	C	CJ	31.3	Raphicerus sp.	3rd Phalange
G5	D	CJ	132.19	Raphicerus sp.	3rd Phalange
G4	C	CJ	65.7	Raphicerus sp.	Astragalus
H6	A	CJ	39.2	Raphicerus sp.	Calcaneus
H5	C	CJ	31.16	Raphicerus sp.	Carpals
G5	C	CJ	121.1	Raphicerus sp.	Mandible + 4 teeth
H5	B	CJ	525.1	Raphicerus sp.	Radius
H6	B	CJ	527.46	Raphicerus sp.	Incisor
H5	D	CJ(N)	586.13	cf. Raphicerus sp.	1st Phalange
H6	B	CJ(N)	581.11	Raphicerus sp.	1st Phalange
G4	C	CJA (W)	67.133	Raphicerus sp.	Carpals
G4	C	CJA (W)	67.42	Raphicerus sp.	Carpals
G6	A	CJAB	143.4	Raphicerus sp.	1st Phalange
G4	C	CJB (W)	68.15	cf. Raphicerus sp.	Premolar
G4	C	CJB (W)	68.163	cf. Raphicerus sp.	Premolar
G5	A	CJB (W)	94.15	cf. Raphicerus sp.	Premolar
H4	C	CJB (W)	50.9	Raphicerus sp.	Premolar
H4	C	CJC (W)	53.17	cf. Raphicerus sp.	3rd Phalange
G4	C	CJC (W)	70.4	cf. Tragelaphus oryx	Metapodial
G4	C	CJC (W)	70.14	Redunca arundinum	1st Phalange
F5	C	CJH1	553.16	Raphicerus sp.	Premolar
H6	B	CJh1(n)	554.1	Syncerus antiquus	Mandible + 6 teeth
H6	B	CJh1(n)	554.84	Raphicerus sp.	Mandible + 4 teeth
H6	A	CJh1(n)	B14	Tragelaphus oryx	Tooth
F5	C	CJH2	557.14	Raphicerus sp.	Carpals
G5	A	CK	96.57	cf. Raphicerus sp.	3rd Phalange
G5	B	CK	112.36	cf. Raphicerus sp.	Carpals
H5	B	CK	531.1	Raphicerus sp.	MC
G5	B	CK	112.21	Raphicerus sp.	Tarsal
G5	B	CK	112.1	Tragelaphus oryx	Carpals
F6	A	CK(N)	566.5	cf. Raphicerus sp.	Astragalus
G5	C	CK(N)	601.4	Raphicerus sp.	1st Phalange
F6	A	CK(N)	566.2	Raphicerus sp.	2nd Phalange
H5	D	CK(N)	588.3	Raphicerus sp.	Carpals
F5	D	CK(N)	571.15	Tragelaphus oryx	Mandible
H6	B	CL(N)	580.26	Alcelaphus/Hippotragus	Carpals
H5	D	CL(N)	584.23	Raphicerus cf. campestris	1st Phalange
F6	B	CL(N)	569.1	Tragelaphus oryx	2nd Phalange
H5	D	CL(N)	584.35	Tragelaphus oryx	Maxilla
F5	C	CL(N)	605.1	Tragelaphus oryx	Molar

## Sheet: Shellfish
			C. oculus		C. granatina		All other shellfish species		Total		Density
Site	Layer	Quadrants	MNI	gm	MNI	gm	MNI	gm	MNI	gm	kg/m3
Klipdrift Shelter	PAY/PAZ	R29cd, R30ab	2	10.84	2	4.67	57	1166.71	61	1182.22	10
Klipdrift Shelter	PBA/PBB	R30abd	13	118.71	1	26.46	153.833	3136.62	167.833	3281.79	32.4539
Klipdrift Shelter	PBC	R29d, R30abd	16	220.08	20	416.74	387	8424.79	423	9061.61	182.625
Klipdrift Shelter	PBD	R29c, R30abd	21	379.78	8	327.96	112	8489.5	141	9197.24	180.763
Klipdrift Shelter	PBE	R29cd, R30abcd	10	210.08	1	63.42	115	4048.09	126	4321.59	39.7604
Klipdrift Shelter	PCA	R29cd, R30abcd	5	59.27	1	43.21	74	2015.86	80	2118.34	24.6473
Klipdrift Shelter	Total								998.833	29162.8
			C. oculus		C. granatina		All other shellfish species		Total		Density
Site	Layer	Quadrants	MNI	gm	MNI	gm	MNI	gm	MNI	gm	kg/m3
Blombos Cave	CA	E4abcd, E5ab F4abcd, F5abcdc, F6ab, H6a	50	986	0	15	1984	14841.7	2034	15842.7	25.0798
Blombos Cave	CB	E4abcd, E5ab F4abcd, F5abcdc, F6ab, H6a	10	243.3	0	8	1243	8855.9	1253	9107.2	31.1806
Blombos Cave	CC	E4abcd, E5ab F4abcd, F5abcdc, F6ab, H6a	10	226	0	2	859	7504	869	7732	22.6844
Blombos Cave	CD/CE	E4abcd, E5ab F4abcd, F5abcdc, F6ab, H6a	13	457	1	3	1422	12681.1	1436	13141.1	18
Blombos Cave	CF	E4abcd, E5ab F4abcd, F5abcdc, F6ab, H6a	48	974	1	35	3814	29754.9	3863	30763.9	52.7754
Blombos Cave	CG	E4abcd, E5ab F4abcd, F5abcdc, F6ab, H6a	19	580	11	162	1665.4	17015.3	1695.4	17757.3	27.8961
Blombos Cave	CH/CI	E4abcd, E5ab F4abcd, F5abcdc, F6ab, H6a	544	12676	208	3797	3813.82	122763	4565.82	139236	123
Blombos Cave	CJ	E4abcd, E5ab F4abcd, F5abcdc, F6ab, H6a	64	1648.3	27	555	857	21839.1	948	24042.4	103.006
Blombos Cave	CK	E4abcd, E5ab F4abcd, F5abcdc, F6ab, H6a	13	238	0	5	87	1387.6	100	1630.6	10.3111
Blombos Cave	CL	E4abcd, E5ab F4abcd, F5abcdc, F6ab, H6a	1	11	1	32	26	641	28	684	24.8702
Blombos Cave	CM	E4abcd, E5ab F4abcd, F5abcdc, F6ab, H6a	2	42	1	28	7	217.8	10	287.8	6.97627
Blombos Cave	CN/CO	E4abcd, E5ab F4abcd, F5abcdc, F6ab, H6a	3	53	0	4	38	954.7	41	1011.7	10
Blombos Cave	CP	E4abcd, E5ab F4abcd, F5abcdc, F6ab, H6a	1	22	0	0	17	176.5	18	198.5	3.9368
Blombos Cave	Total								16861.2	261435

## Sheet: Shellfish (oculus v. granatina)
	relative % based on weight	%	%
Layer	total C. oculus and C. granatina gm	C. oculus	C. granatina
PAY/PAZ	15.51	69.8904	30.1096
PBA/PBB	145.17	81.7731	18.2269
PBC	636.82	34.5592	65.4408
PBD	707.74	53.6609	46.3391
PBE	273.5	76.8117	23.1883
PCA	102.48	57.8357	42.1643
CA	1001	98.5015	1.4985
CB	251.3	96.8166	3.18345
CC	228	99.1228	0.877193
CD/CE	460	99.3478	0.652174
CF	1009	96.5312	3.46878
CG	742	78.1671	21.8329
CH/CI	16473	76.9502	23.0498
CJ	2203.3	74.8105	25.1895
CK	243	97.9424	2.05761
CL	43	25.5814	74.4186
CM	70	60	40
CN/CO	57	92.9825	7.01754
CP	22	100	0
